# Supplementary material for: Role of Helicase-Like Transcription Factor (Hltf) in the G2/M Transition and Apoptosis in Brain
Source: PLoS One. 2013 Jun 24;8(6):e66799. doi: 10.1371/journal.pone.0066799 (PMC3691323; doi:10.1371/journal.pone.0066799)
Supplement: Table S1 — DNAnexus Alternative Splicing analyses quantified the usage for each exon by mapping read counts to the spliceome. Mapping coordinates from the spliceome were converted to mapping coordinates to the genome. Mappings of the same read to the same genomic location were combined, and their posterior probabilities summed. Exon quantification was performed to show the relative expression level of all known Hltf exons in brain. (XLSX) [file pone.0066799.s001.xlsx]

## Sheet: Sheet1
Table S1: DNAnexus Alternative Splicing analyses quantified exon usage.
Exon #	Control 1	Control 2	Control 3	Average
Exon 1	24.7465	11.5754	20.5166	18.9462
Exon 2	15.1638	25.9986	18.8768	20.0131
Exon 3	32.6027	12.0762	13.5029	19.3939
Exon 4	17.2154	10.9986	13.3809	13.865
Exon 5	7.22042	9.1416	12.1803	9.51411
Exon 6	8.23209	5.56887	14.1819	9.32762
Exon 7	15.3008	9.07473	15.1819	13.1858
Exon 8	11.3866	3.07629	7.18308	7.21532
Exon 9	9.2358	2.07629	7.18326	6.16512
Exon 10	19.2204	3.07629	11.1833	11.16
Exon 11	16.3866	4.07629	8.18326	9.54872
Exon 12	2.38664	1.07629	2.18308	1.882
Exon 13	3.38664	1.07629	4.18326	2.88206
Exon 14	3	2	13.5412	6.1804
Exon 15	16.2478	13	27.3632	18.8703
Exon 16	22.2203	14.1526	26.1832	20.852
Exon 17	23.0252	11.8419	11.1833	15.3501
Exon 18	23.2193	14.9918	13.1833	17.1315
Exon 19	11.3139	13.1766	14.3809	12.9571
Exon 20	26.1916	14.0736	18.1548	19.4733
Exon 21	29.1658	11	27.9778	22.7145
Exon B	56.4658	27.4865	49.7106	44.5543
Exon 22	18.2452	9.14515	21.9949	16.4617
Exon 23	20.2678	13.1664	16.5302	16.6548
Exon 24	15.0131	6	12.4445	11.1525
Exon 25	115	79	92	95.3333
