# Supplementary material for: Role of Helicase-Like Transcription Factor (Hltf) in the G2/M Transition and Apoptosis in Brain
Source: PLoS One. 2013 Jun 24;8(6):e66799. doi: 10.1371/journal.pone.0066799 (PMC3691323; doi:10.1371/journal.pone.0066799)
Supplement: Table S2 — DNAnexus Alternative Splicing analyses quantified the usage for each possible splice junction in control RNA-seq samples. This resulted in the comparison of different known splice products in addition to the identification of new splice products shown here as Hltf exon-skip events in brain. (XLSX) [file pone.0066799.s002.xlsx]

## Sheet: Sheet1
Table S2: DNAnexus Alternative Splicing analyses quantified splice junctions.
Junction	Exons skipped	Control 1	Control 2	Control 3
1– 3	2	3.99868	0.999896	-
1 – 4	2&3	0.922636	-	-
2 – 4	3	-	2	-
3 – 5	4	-	-	0.986277
8 – 12	9 –11	-	-	0.999818
16 – 19	17&18	1	1	-
18 – 20	19	1	-	-
21 – 23	22	-	1	-
B† – 23	22	1	-	-
B† – 24	22&23	-	-	0.998714
† B is the sequence from the partial intron inclusion event shown in Figure 2B.
