# Supplementary material for: Role of Helicase-Like Transcription Factor (Hltf) in the G2/M Transition and Apoptosis in Brain
Source: PLoS One. 2013 Jun 24;8(6):e66799. doi: 10.1371/journal.pone.0066799 (PMC3691323; doi:10.1371/journal.pone.0066799)
Supplement: Table S3 — RPKM values were used to identify differentially expressed genes. Genes whose expression was decreased in Hltf null mouse brain compared with controls are identified here. (XLSX) [file pone.0066799.s003.xlsx]

## Sheet: Sheet1
Table S3: Genes whose expression was decreased in Hltf null mouse brain compared with controls.
Gene Name	Fold Change	P-value
Actl9	↓	9.63e-33
Adamdec1	↓	0.019804
Ankar	↓	9.63e-33
C1qtnf5	↓	9.63e-33
Ccin	↓	0.03775
Cml5	↓	9.63e-33
Cyb5r2	↓	9.63e-33
Gm5105	↓	9.63e-33
Hcrt	↓	9.63e-33
Hsf4	↓	9.63e-33
Lao1	↓	9.63e-33
LOC218963	↓	0.036577
Mybpc3	↓	9.63e-33
Olfr658	↓	9.63e-33
Pkhd1l1	↓	9.63e-33
Ppbp	↓	9.63e-33
Prss7	↓	9.63e-33
Slc17a9	↓	9.63e-33
Tgm6	↓	9.63e-33
Trp63	↓	9.63e-33
Wnt10b	↓	9.63e-33
Zscan5b	↓	9.63e-33
Rprl3	651.25	0.001641
Rprl2	18.75	0.001625
Tuba1c	14	0.039147
Gm5801	12.667	0.02796
Xlr3a	9	0.024817
Sp140	8.333	0.00206
Atad4	7	0.013236
Ppp1r1c	6	0.03775
Scgb3a1	6	0.03775
Actc1	5	0.047421
Fam26f	5	0.047421
Masp2	5	0.047421
Olfr544	5	0.047421
Olfr690	5	0.047421
Hmg1l1	4.923	0.000932
H2-Q7	4.5	0.035653
Tas2r137	4.5	0.035653
Ibsp	3.667	0.024817
Hbb-b1	3.617	0.003216
Tcfap2d	3.609	0.034366
Alox5	3.5	0.02411
Gm13159	3.5	0.02411
Mfap5	3.5	0.002111
544988	3.212	0.00437
Sycp3	3.125	0.034379
Hsd3b3	3	0.024817
Plag1	2.889	0.013601
Spink10	2.833	0.032199
Tdrd1	2.8	0.003126
Snora74a	2.79	0.01176
Car5a	2.714	0.001058
Gm1564	2.667	0.03775
ENSMUSG00000068790	2.556	0.006745
Tesc	2.529	0.013502
Fam132b	2.5	0.035099
Fam154b	2.5	0.013236
Gpr18	2.5	0.019326
Mpzl3	2.5	0.035099
Slc7a11	2.461	0.01145
Angptl7	2.429	0.021724
Cldn20	2.429	0.049372
Adam21	2.4	0.035653
Mgp	2.375	0.009006
Aldh1a7	2.333	0.040054
Gm5465	2.2	0.013236
H2-Q2	2.167	0.042172
Six6os1	2.167	0.025532
Gm13251	2.143	0.015433
Tnik	2.124	0.018058
Fam35a	2.045	0.011715
Cldn19	2	1.84e-46
Cr2	2	0.047421
Gm3435	2	0.047421
Khk	2	0.027122
Nup210l	2	1.84e-46
Rnf17	2	1.84e-46
Cthrc1	1.969	0.04367
Kcns1	1.955	0.014631
Fam46c	1.944	0.04462
Gm5774	1.936	0.045575
Slc10a1	1.909	0.041915
Hmga2	1.889	0.024817
Mobkl1b	1.881	0.014172
Gen1	1.875	0.035653
Gm2382	1.833	0.03759
Neil3	1.833	0.041915
Net1	1.823	0.002421
Ppwd1	1.806	0.037129
Cenpq	1.789	0.019326
Clp1	1.783	0.034392
Snord22	1.778	0.011006
Fhit	1.769	0.049372
Fam33a	1.764	0.044379
Cdkn2aip	1.758	0.032139
H19	1.753	0.035584
C79407	1.75	0.025303
Zfp747	1.75	0.042833
D16Ertd472e	1.733	0.009964
Sh3bp5	1.728	0.001937
Stc2	1.727	0.004813
Mtrf1	1.721	0.029347
Bambi	1.706	0.032678
BC050092	1.703	0.022703
Ddx3x	1.702	0.014893
AU041133	1.694	0.026557
Ifi35	1.692	0.003126
Rnf169	1.689	0.016879
Tfrc	1.688	0.040902
Spopl	1.687	0.047263
Rnaseh2b	1.684	0.048646
Lysmd3	1.683	0.012258
H3f3b	1.678	0.031192
Thg1l	1.676	0.046131
Nudcd2	1.674	0.042486
D10627	1.667	0.033196
Gins1	1.656	0.048502
Synpr	1.653	0.035776
Tatdn3	1.651	0.039077
Glt25d2	1.65	0.044236
Cav1	1.645	0.049728
Mastl	1.643	0.003126
Zfp719	1.638	0.019413
Kif20a	1.636	0.033908
Pip5k1a	1.629	0.019007
Ing3	1.625	0.033433
Zfp868	1.621	0.039273
B3galt2	1.619	0.027707
Trim59	1.619	0.043308
Smcr8	1.604	0.035474
Mrpl13	1.589	0.049456
Sord	1.586	0.047079
Sf4	1.583	0.042979
Trmt6	1.583	0.009183
B9d1	1.575	0.017381
Nfkbie	1.571	0.047421
Polr3g	1.571	0.047421
Ncapg	1.568	0.045434
Nsun3	1.568	0.033895
Pigm	1.568	0.026141
F13a1	1.565	0.017059
Ostf1	1.559	0.026674
Gpr182	1.556	0.03775
Hnrpdl	1.549	0.016334
Gm505	1.544	0.007533
Hnrnpc	1.536	0.026639
AU019823	1.529	0.030878
Mtbp	1.526	0.049372
Zfp35	1.526	0.025524
Isoc2a	1.52	0.016478
Ern1	1.519	0.015902
Rad52	1.517	0.033459
Thoc7	1.515	0.02905
Zfp869	1.505	0.009115
Fam175a	1.5	0.031618
Ppp4r1l	1.5	0.024817
Rshl2b	1.5	0.024817
Terf1	1.5	0.03755
Qtrtd1	1.491	0.03387
Siah1b	1.485	0.010555
Med10	1.483	0.039254
Kdm5a	1.482	0.022164
Tmem179b	1.48	0.014244
Suv39h2	1.478	0.032811
Sstr3	1.467	0.035653
Itih5	1.465	0.034912
Smc2	1.465	0.039973
Mrpl54	1.456	0.015299
Agl	1.442	0.032438
Tinf2	1.442	0.031256
Rpl18a	1.438	0.007763
Armcx5	1.434	0.032817
Cep135	1.433	0.043308
Gjc1	1.432	0.04586
Rtkn2	1.429	0.013236
Zfp273	1.429	0.016011
Cflar	1.424	0.041086
Tgfbr1	1.423	0.021395
Zbtb48	1.423	0.039872
Ccr4	1.417	0.03775
Nusap1	1.415	0.008303
Alkbh1	1.414	0.0457
Bmp5	1.412	0.035653
Cstf3	1.412	0.012953
Exosc3	1.411	0.034135
Gm4769	1.407	0.039852
Zfp654	1.405	0.046389
Cyp1b1	1.4	0.049372
Lrp12	1.395	0.04719
Zfp760	1.39	0.032975
Pole3	1.385	0.027382
Snrnp40	1.38	0.049682
Fancl	1.372	0.03492
Ggcx	1.37	0.13172
Vwf	1.369	0.049315
Atad5	1.366	0.012541
Cebpg	1.365	0.049416
Hnrnpa1	1.364	0.044146
Morc4	1.357	0.02411
Abcc9	1.35	0.042172
Hps5	1.35	0.024369
Cryz	1.34	0.04558
Hells	1.333	0.046944
Ifnar2	1.333	0.027416
Rbm15	1.333	0.007388
Sft2d2	1.333	0.042251
Smad7	1.333	0.01663
Tmem136	1.333	0.020204
Csrp2bp	1.329	0.033003
Zbtb17	1.328	0.048584
Aurkb	1.321	0.003126
Nxph3	1.319	0.048509
Polr3gl	1.319	0.041879
B4galnt2	1.308	0.047421
Zranb3	1.292	0.035653
Cyp20a1	1.286	0.02109
Megf10	1.286	0.041915
Tanc1	1.28	0.007763
Tmem69	1.28	0.034843
Pim1	1.278	0.03759
Fbln1	1.277	0.024229
Lbr	1.274	0.030229
Myst4	1.273	0.01452
Clic1	1.27	0.037754
Polr3c	1.27	0.04462
Atad2	1.269	0.035787
Dhx37	1.267	0.048054
Serpinh1	1.264	0.040095
Fbxo30	1.259	0.015902
Tfpi	1.257	0.028596
Dci	1.25	0.027086
Gltscr1	1.25	0.047421
Ptpn3	1.25	0.047421
Ttf2	1.25	0.02411
Thoc6	1.246	0.042833
Fut11	1.245	0.03838
Eya3	1.234	0.039872
Zbtb39	1.22	0.003126
Ncapg2	1.219	0.019804
Rad21	1.219	0.024899
Mrps11	1.212	0.029106
Anp32e	1.205	0.004081
Smndc1	1.203	0.025303
Ppp2r2a	1.2	0.038692
Yap1	1.131	0.045541
↓ indicates transcripts found only in control.
