# Supplementary material for: Role of Helicase-Like Transcription Factor (Hltf) in the G2/M Transition and Apoptosis in Brain
Source: PLoS One. 2013 Jun 24;8(6):e66799. doi: 10.1371/journal.pone.0066799 (PMC3691323; doi:10.1371/journal.pone.0066799)
Supplement: Table S4 — RPKM values were used to identify differentially expressed genes. Genes whose expression was increased in Hltf null mouse brain compared with controls are identified here. (XLSX) [file pone.0066799.s004.xlsx]

## Sheet: Sheet1
Table S4: Genes whose expression was increased in Hltf null mouse brain compared with controls.
Gene Name	Fold Change	P-value
BC051019	↑	9.63e-33
Btk	↑	9.63e-33
Clca2	↑	9.63e-33
Clec2g	↑	9.63e-33
Clec4a3	↑	0.03775
Dcpp3	↑	9.63e-33
Fgf23	↑	9.63e-33
Klk11	↑	9.63e-33
Olfr114	↑	9.63e-33
Olfr1504	↑	9.63e-33
Serpina3h	↑	9.63e-33
Serpinc1	↑	9.63e-33
Ucma	↑	0.03775
Trib3	7	0.013236
Cd180	6	0.03775
Cd52	6	0.03775
Cox6a2	6	0.03775
Hspb9	6	0.013172
Il22	5	0.047421
Qprt	5	0.047421
Gm6548	4.103	0.030275
Ggn	4	0.021312
Myo1f	3	0.024817
Anpep	2.75	0.007763
Plau	2.714	0.013322
Spon2	2.667	0.013172
Apln	2.583	0.033667
Prnd	2.353	0.028931
Tmsb15b1	2.214	0.014213
LOC100045653	2.2	0.013236
Asf1b	2.111	0.020169
Noxo1	2.111	0.009852
Lyve1	2.105	0.004045
Cyba	2.043	0.032706
Col27a1	2	1.84e-46
Hk3	2	1.84e-46
Ptprc	2	0.047421
Ropn1l	2	0.047421
Slc2a9	2	0.047421
Srpx2	2	0.047421
Rnf182	1.913	0.031435
Slco1a4	1.833	0.041915
Slc38a5	1.741	0.041681
Zbtb40	1.7	0.022776
Cnn2	1.69	0.022901
Ramp3	1.679	0.036852
Cd248	1.655	0.0333
Aspa	1.571	0.047421
OTTMUSG00000005523	1.571	0.047421
Rtn4r	1.565	0.032933
Fam173b	1.538	0.007763
Stard5	1.533	0.024817
Tmem86a	1.533	0.024817
Hnrnpm	1.509	0.007106
Pin4	1.5	0.03335
Serhl	1.5	0.03775
Adamts4	1.478	0.039872
Slc22a8	1.478	0.042394
Unc93b1	1.478	0.016856
Nbeal2	1.471	0.047421
Trip10	1.471	0.004813
C1qbp	1.451	0.047123
Gas2l1	1.438	0.039568
Kdm6b	1.423	0.032811
Hist2h4	1.415	0.002663
Hk2	1.412	0.019804
Stard4	1.411	0.016587
Dhcr7	1.4	0.008484
Mfng	1.4	0.047421
Rfxank	1.4	0.043162
Rrbp1	1.388	0.033913
Aldh9a1	1.361	0.028582
Ier5l	1.333	0.03067
Syk	1.333	1.54e-31
Spnb4	1.321	0.043244
Cand2	1.3	0.021312
Tcfe3	1.297	0.032199
Etv6	1.296	0.040054
Klf3	1.295	0.038674
Tln1	1.26	0.028582
Zfp236	1.255	0.03838
Pdgfrb	1.247	0.020431
Wwc2	1.244	0.032199
Trib1	1.227	0.03775
Mtss1l	1.226	0.046172
Srebf2	1.22	0.007533
Tagln	1.22	0.028596
Spry2	1.216	0.027111
Hnrnpul2	1.213	0.012001
Arhgef7	1.211	0.040744
Nhsl1	1.2	0.035099
Pbx1	1.191	0.032491
Fzr1	1.178	0.038938
Nfia	1.158	0.032447
Pacsin2	1.146	0.035653
↑ indicates transcripts found only in null.
